# Supplementary material for: Functional Activity of Cytokine-Induced Killer Cells Enhanced by CAR-CD19 Modification or by Soluble Bispecific Antibody Blinatumomab
Source: Antibodies (Basel). 2024 Aug 30;13(3):71. doi: 10.3390/antib13030071 (PMC11417890; doi:10.3390/antib13030071)
Supplement: Supplementary file 1 [file antibodies-13-00071-s001.zip]

Archive with 5 entries (5 files):
- Video S1.mp4
- Video S2.mp4
- Video S3.mp4
- Video S4.mp4
- Zaninelli et al_Supplementary_Rev.pdf
